# Supplementary material for: Preclinical evaluation and reverse phase protein Array-based profiling of PI3K and MEK inhibitors in endometrial carcinoma in vitro
Source: BMC Cancer. 2018 Feb 9;18:168. doi: 10.1186/s12885-018-4035-0 (PMC5807759; doi:10.1186/s12885-018-4035-0)
Supplement: Supplementary file 1 — The 66 primary antibodies used in RPPA in this study are listed. The phosphorylation sites (amino acids) for phospho-specific antibodies are shown. (XLSX 10 kb) [file 12885_2018_4035_MOESM1_ESM.xlsx]

## Sheet: Sheet1
Additional Table 1. The 66 primary antibodies used in RPPA in this study are listed. The phosphorylation sites (amino acids) for phospho-specific antibodies are shown.
Antibody	Company	Cat No.	Antibody	Company	Cat No.
Akt	Cell Signaling	9272	KRAS	Santa Cruz	SC-30 (F234)
Akt (S473)	Cell Signaling	9271	MAPK - ERK 1/2	Cell Signaling	9102
Akt (T308)	Cell Signaling	9275	MAPK (T202/Y204)-ERK1/2	Cell Signaling	4377
Akt2	Cell Signaling	2964	MEK1	Epitomics	1235-1
AMPK alpha1	Cell Signaling	2532	MEK1/2(S217/221)	Cell Signaling	9154
AMPK (T172)	Cell Signaling	2535	mTOR	Cell Signaling	2983
Bcl-2	Dako	MO887	mTOR (S2448)	Cell Signaling	2971
Bcl-2 (S70)	Cell Signaling	2827	NF-kB-p65 (S536)	Cell Signaling	3033
Bcl-2 (T56)	Cell Signaling	2875	p27	Epitomics	1591-1
BRCA2	Cell Signaling	9012	p38 MAPK	Cell Signaling	9211
Caspase 8	Cell Signaling	9746	p38 MAPK (T180/Y182)	Cell Signaling	9212
Caspase-7, cleaved (D198)	Cell Signaling	9491	p53	Cell Signaling	9282
Caspase-9, cleaved (D315)	Cell Signaling	9505	p70 S6 Kinase	Epitomics	1494-1
Caspase-9, cleaved (D330)	Cell Signaling	9501	p70 S6 Kinase (T389)	Cell Signaling	9205
Chk-1	Cell Signaling	2345	PARP	Santa Cruz	SC-7150
Chk-1 (S345)	Cell Signaling	2348	PARP cleaved	Cell Signaling	9546
c-Raf	Millipore	04-739	PDK1	Cell Signaling	3062
c-Raf (S338)	Cell Signaling	9427	PDK1 (S241)	Cell Signaling	3061
EGFR	Cell Signaling	2232	PI3-Kinase p110alpha	Cell Signaling	4255
EGFR (Y992)	Epitomics	1124	PKC-alpha	Upstate	05-154
EGFR (Y1068)	Cell Signaling	2235	PKC-alpha (S657)	Upstate	06-822
EGFR (Y1173)	Cell Signaling	2234	PTEN	Cell Signaling	9552
Fak	Epitomics	1700-1	S6 Ribosomal Protein (S235/236)	Cell Signaling	4856
Fak (Y925)	Cell Signaling	3284	S6 Ribosomal Protein (S240/244)	Cell Signaling	2215
Gab-1	Cell Signaling	3232	Shc (Y317)	Cell Signaling	2431
Gab-1 (Y627)	Cell Signaling	3233	Smac/Diablo	Cell Signaling	2954
GSK-3β	BD	610201	Src	Upstate	05-184
GSK-3β (S9)	Cell Signaling	9336	Src (Y527)	Cell Signaling	2105
HER2	Lab Vision	MS-325-P1	Src Family (Y416)	Cell Signaling	2101
HER3	Santa Cruz	285	Stat3	Cell Signaling	9132
HER3 (T1289)	Cell Signaling	4791	Stat3 (Y705)	Cell Signaling	9131
HIAP-2 (cIAP-1)	Millipore	07-759	VEGFR2	Cell Signaling	2479
IGFIR-Beta	Cell Signaling	3027	Xiap	Cell Signaling	2042
