# Supplementary material for: Preclinical evaluation and reverse phase protein Array-based profiling of PI3K and MEK inhibitors in endometrial carcinoma in vitro
Source: BMC Cancer. 2018 Feb 9;18:168. doi: 10.1186/s12885-018-4035-0 (PMC5807759; doi:10.1186/s12885-018-4035-0)
Supplement: Supplementary file 2 — Baseline levels of 13 EC cell lines for the 66 primary antibodies used in RPPA are listed and t-test result for the comparison between PTEN-mutated EC and wild-type-PTEN EC cell lines shown. Significant associations are in highlighted in pink. (XLSX 21 kb) [file 12885_2018_4035_MOESM2_ESM.xlsx]

## Sheet: Sheet1
Additional Table 2. Baseline levels of 13 EC cellines for the 66 primary antibodies used in RPPA are listed and t-test result for the comparison between PTEN-mutated EC and wild-type-PTEN EC cell lines shown. Significant associations are in highlighted in pink.
ID	Mutational status	Akt	Akt (S473)	Akt (T308)	Akt2	AMPK alpha1	AMPK (T172)	Bcl-2	Bcl-2 (S70)	Bcl-2 (T56)	BRCA2	Caspase 8	Caspase-7, cleaved (D198)	Caspase-9, cleaved (D315)	Caspase-9, cleaved (D330)	Chk-1	Chk-1 (S345)	c-Raf	c-Raf (S338)	EGFR	EGFR (Y992)	EGFR (Y1068)	EGFR (Y1173)	Fak	Fak (Y925)	Gab-1	Gab-1 (Y627)	GSK-3ß	GSK-3ß (S9)	HER2	HER3	HER3 (Y1289)	HIAP-2 (cIAP-1)	IGFIR-Beta	K-Ras	MAPK - ERK 1/2	MAPK (T202/Y204) -ERK1/2	MEK1	MEK1/2(S217/221)	mTOR	mTOR (S2448)	NF-kB-p65 (S536)	p27	p38 MAPK	p38 MAPK (T180/Y182)	p53	p70 S6 Kinase	p70 S6 Kinase (T389)	PARP
EN1078D	PTEN + PIK3R1	71.87	22.52	46	2.52	10.19	32.68	1.39	8.62	0.87	2.41	10.62	4.81	1.92	16.97	23.96	31.49	43.61	32.79	20.77	2.24	7.4	22.82	29.08	10.71	14.72	3.27	17.56	18.39	2.1	5.11	10.68	26.56	12.61	2.35	18.16	15.77	45.43	16.77	65.29	46.78	29.91	9.02	24.1	19.42	12.78	54.81	39.1	75.97
MFE296	PTEN + PIK3CA	71.18	60.6	76.7	4.47	15.15	23.44	1.96	7.46	1.39	3.8	11.6	3.7	8.68	9.78	12.86	22.57	59.97	29.75	13.57	0.84	2.78	21.15	42.61	6.88	18.31	1.7	15.23	11.84	1.64	4.17	6.19	32.35	0.73	0	56.34	74.25	59.73	34.25	74.02	52.55	24.46	13.65	27.14	13.81	8.05	71.1	48.21	82.86
ETN1	PTEN	74.72	93.26	89.44	2.28	10.55	34.66	5.6	5.17	1.13	0.96	14.25	3.76	0.78	33.86	22.23	47.17	83.69	45.9	11.52	2.5	3.49	11.94	41.99	10.82	23.67	2.93	12.98	12.81	2.08	6.08	16.18	36.88	1.22	1.42	43.44	15.73	49.9	16.34	35.5	35.23	4.29	6.73	25.86	12.97	13.58	103.57	64.53	139.76
AN3CA	PTEN + PIK3R1	78.11	42.07	67.31	2.39	8.78	43.98	2.26	9.6	1.17	1.99	12.93	4.24	2.17	17.68	25.54	43.28	53.18	30.78	30.13	2.95	6.55	24.13	45.15	9.79	13.78	3.79	17.83	16.12	1.22	5.58	11.82	26.67	2.33	4.9	31.86	20.39	46.54	45.52	58.61	42.54	16.85	3.33	27.34	13.36	23.72	53.76	56.35	85.2
HEC59	PTEN + PIK3R1	70.14	65.21	77.01	0	16.65	21.82	0	7.82	0	0	2.19	1.61	7.18	15.76	29.9	39.92	80.49	44.36	38.63	0	0	23.84	44.85	21.25	27.48	3.77	3.91	26.59	0	5.54	34.34	42.51	10.02	1.96	32.32	9.62	49.54	3.06	61.58	43.48	11.23	11.15	14.3	13.58	34.91	60.12	18.42	78.3
EN	PTEN + PIK3CA + PIK3R1	83.77	70.29	99.91	0.99	9.84	19.21	0	4.96	0.36	0.43	4.65	4.03	0.05	38.92	27.17	42.4	78.77	38	10.73	0	1.19	16.86	34.94	28.2	54.96	2.36	30.75	39.13	2.14	4.92	16.96	23.29	1.41	0	51.9	7.1	43.93	2.62	78.66	44.85	8.4	5.94	31.16	11.24	43.52	103.18	48.73	126.68
HEC1A	KRAS + PIK3CA	79.53	4.6	9.84	2.25	10.8	22.24	0.55	7.36	0.55	7.39	9.76	8.8	0	20.56	25.6	55.29	54.25	23.52	37.53	8.4	0	21.76	63.13	9.52	16.56	12.56	14.64	11.36	1.83	3.04	21.52	30.17	0.62	2.45	36.89	21.44	52.81	19.68	69.45	37.05	6.97	5.99	23.6	7.54	12.16	84.81	34.65	96.02
HEC1B	KRAS + PIK3CA	72.38	21.8	44.58	3.79	21.72	47.98	2.3	8.2	1.28	2.39	8.06	3.88	1.78	15.57	14.17	30.38	60.62	30.41	37.58	1.83	9.13	24.69	35.93	13.64	7.52	7.25	22.85	16.42	8.41	2.51	10.83	22.33	2.48	1.55	49.73	13.78	54.23	10.58	72.06	51.94	25.65	8.98	30.74	8.09	55.53	59.57	47.08	93.29
HEC50	KRAS + PIK3R1	71.19	48.07	75.06	3.76	15.99	38.29	3.05	9.32	0.9	7.22	10.49	8.42	2.03	20.32	19.75	40.37	55.01	27.39	48.61	2.95	4.55	27.96	51.65	11.08	9.66	1.55	14.91	17.45	0	4.62	14.95	35.54	3.42	2.11	36.78	8.82	46.72	10	57.99	42	26.6	5.78	23.78	9.44	11.88	44.33	37.32	95.06
EFE184	WT for all	86.59	25.47	45.08	2.76	15.2	20.76	1.48	5.65	2.83	2.29	10.59	3.25	2.96	12.37	11.64	29.98	56.92	26	41.93	1.23	2.77	22.22	33.02	10.69	16.46	1.45	29.67	20.65	0.22	5.77	6.57	27.36	3.2	0	55.25	34.8	64.47	7.49	81.67	43.09	31.35	6.85	31.35	5.09	21.49	52.1	53.78	106.93
KLE	WT for all	92.73	35.97	22.63	27.18	16.06	40.15	3.98	11.2	0.68	2.94	15.64	4.8	2.32	25.83	18.47	39.92	44.02	26.83	44.21	1.79	4.95	27.36	40.99	13.55	23.4	2.87	12.19	13	0.22	3.67	14.34	23.38	3.42	1.5	33.4	20.17	42.24	27.43	74.63	41.07	40.18	3.89	18.37	24.46	25.75	46.36	27.46	107.1
SKUT2	PIK3CA only	61.68	16.56	32.75	2.22	10.94	32.49	1.45	7.31	1.28	2.48	10.17	4.24	1.63	17.52	22.32	31.26	37.48	28.61	52.61	2.4	14.64	27.25	31.43	13.93	12.63	11.31	18.44	12.54	1.34	4.36	9.81	38.19	6.34	1.22	33.72	27.45	24.37	17.18	54.61	38.83	27.78	10.6	20.07	8.6	48.58	47.31	29.55	69.21
MFE280	PIK3CA only	87.09	20.76	34.89	3.37	11.34	21.53	1.4	7.13	0.97	2.83	5.68	5.36	0.78	39.22	28.64	37.58	53.15	27.88	18.26	0.57	1.6	17.21	32.01	31.91	42.68	4.24	8.35	8.28	1.74	7.17	16.34	34.03	0.95	0.93	42.77	12.69	29.99	33.74	51.23	48.54	8.65	17.97	20.09	19.99	12.98	74.88	24.61	113.42
	T-test
PTEN-mut vs wt-PTEN	P-value	0.456494	0.00880017	0.00505249	0.275269	0.20603	0.652541	0.862245	0.473376	0.314347	0.0550962	0.762051	0.0908764	0.220326	0.926128	0.310692	0.996774	0.057464	0.00488668	0.0104915	0.288107	0.454369	0.131658	0.803917	0.948143	0.369593	0.154328	0.838217	0.151476	0.733689	0.290023	0.555209	0.745789	0.409429	0.628306	0.734612	0.705853	0.509005	0.821851	0.627843	0.743217	0.21919	0.909696	0.751569	0.507529	0.656893	0.169545	0.224979	0.945429
[truncated: 18 more columns]
