# Supplementary material for: Preclinical evaluation and reverse phase protein Array-based profiling of PI3K and MEK inhibitors in endometrial carcinoma in vitro
Source: BMC Cancer. 2018 Feb 9;18:168. doi: 10.1186/s12885-018-4035-0 (PMC5807759; doi:10.1186/s12885-018-4035-0)
Supplement: Supplementary file 3 — Endometrial cancer cell lines in which synergism was observed to the combination of pictilisib (PI3K), apitolisib (PI3K/mTOR), and cobimetinib (MEK) inhibitors. a) Eight cell lines in which synergism was observed to the combination of PI3K and MEK inhibition. b) Eight cell lines in which synergism was observed to the combination of PI3K/mTOR and MEK inhibition. (XLSX 158 kb) [file 12885_2018_4035_MOESM3_ESM.xlsx]

## Sheet: Sheet1
a)
b)
Additional Figure 1. Endometrial cancer cell lines in which synergism was observed to the combination of pictilisib (PI3Ki), apitolisib (PI3K/mTORi) and cobimetinib (MEKi). a) Eight cell lines in which synergism was observed to the combination of PI3K and MEK inhibition. b) Eight cell lines in which synergism was observed to the combination of PI3K/mTOR and MEK inhibition.
